# Supplementary material for: Molecular Pathogenesis of Colorectal Cancer: Impact of Oncogenic Targets Regulated by Tumor Suppressive miR-139-3p
Source: Int J Mol Sci. 2022 Oct 1;23(19):11616. doi: 10.3390/ijms231911616 (PMC9569794; doi:10.3390/ijms231911616)
Supplement: Supplementary file 1 [file ijms-23-11616-s001.zip]

Archive with 16 entries (16 files):
- Proofreading supple-figure ijms-1866934_part1.TIF
- Proofreading supple-figure ijms-1866934_part10.TIF
- Proofreading supple-figure ijms-1866934_part11.TIF
- Proofreading supple-figure ijms-1866934_part12.TIF
- Proofreading supple-figure ijms-1866934_part13.TIF
- Proofreading supple-figure ijms-1866934_part14.TIF
- Proofreading supple-figure ijms-1866934_part2.TIF
- Proofreading supple-figure ijms-1866934_part3.TIF
- Proofreading supple-figure ijms-1866934_part4.TIF
- Proofreading supple-figure ijms-1866934_part5.TIF
- Proofreading supple-figure ijms-1866934_part6.TIF
- Proofreading supple-figure ijms-1866934_part7.TIF
- Proofreading supple-figure ijms-1866934_part8.TIF
- Proofreading supple-figure ijms-1866934_part9.TIF
- Proofreading supple-table ijms-1866934.xlsx
- the abbreviations list ijms-1866934.pdf
