# Supplementary material for: Molecular Pathogenesis of Colorectal Cancer: Impact of Oncogenic Targets Regulated by Tumor Suppressive miR-139-3p
Source: Int J Mol Sci. 2022 Oct 1;23(19):11616. doi: 10.3390/ijms231911616 (PMC9569794; doi:10.3390/ijms231911616)
Supplement: Supplementary file 1 [file ijms-23-11616-s001.zip › Proofreading supple-table ijms-1866934.xlsx]

## Sheet: Table S1
Table S1. Clinical characteristics of the colorectal cancer patients who provided specimens to verify the expression status of miR-139-5p, miR-139-3p.
No.	Sex	Age (years)	Location	Differentiation	T	N	M	ly	v	Stage	Recurrence
1	Male	66	Rectum	moderate	3	1a	0	0	1	IIIB	-
2	Male	66	Colon(S)	moderate	3	1a	0	1	1	IIIB	-
3	Male	79	Rectum	moderate	3	2a	0	1	1	IIIB	-
4	Female	78	Colon(S)	moderate	3	0	0	0	1	IIA	-
5	Female	83	Colon(S)	moderate	3	1a	0	1	0	IIIB	-
6	Female	62	Rectum	moderate	3	0	0	1	1	IIA	+
7	Female	61	Rectum	well	1	1a	0	0	0	IIIA	-
8	Female	63	Colon(S)	well	3	2b	1	1	2	IIIC	+
9	Female	46	Colon(S)	moderate	3	1b	0	1	0	IIIB	-
10	Female	86	Colon(S)	moderate	3	0	0	0	0	IIA	-
11	Male	78	Rectum	well	3	1b	0	1	1	IIIB	+
12	Male	67	Colon(S)	well	3	1b	0	1	0	IIIB	-
13	Male	82	Colon(S)	moderate	4a	2a	0	1	1	IIIC	+
14	Male	63	Colon(S)	moderate	3	0	0	1	1	IIA	+
15	Female	75	Colon(S)	moderate	4a	2a	1	1	2	Ⅳ	+
16	Male	66	Colon(S)	moderate	3	1b	0	1	1	IIIB	-
17	Female	50	Colon(S)	moderate	3	2	0	1	1	IIIB	-
18	Male	63	Rectum	well	2	1a	0	1	2	IIIA	-
19	Male	76	Rectum	well	3	1b	0	1	1	IIIB	+
20	Male	76	Rectum	moderate	4a	2a	1	1	1	Ⅳ	+
21	Female	77	Colon(S)	moderate	4a	0	0	1	1	IIB	+
22	Male	68	Colon(S)	well	3	0	0	1	1	IIA	-
23	Female	73	Colon(S)	moderate	4a	1b	0	1	1	IIIB	-
24	Male	58	Colon(S)	well	3	1a	0	1	0	IIIB	-
25	Male	85	Rectum	moderate	3	0	0	0	1	IIA	-
26	Male	68	Colon(S)	moderate	3	1b	0	1	2	IIIB	-
27	Male	87	Colon(S)	poor	3	1a	0	1	0	IIIB	-
ly, lymphatic invasion; M, metastasis; N, lymph nodes; T, tumor; v, venous invasion.; colon(S), sigmoid colon.

## Sheet: Table S2
Table S2. The reagents used in this study.
TaqMan primers and probes	Assay ID		Company
hsa-miR-139-5p	002289		Applied Biosystems, Waltham, MA, USA
hsa-miR-139-3p	002313		Applied Biosystems, Waltham, MA, USA
RNU48	001006		Applied Biosystems, Waltham, MA, USA
KRT80	Hs01372365_m1		Applied Biosystems, Waltham, MA, USA
GUSB	Hs99999908_m1		Applied Biosystems, Waltham, MA, USA
pre-miR miRNA presursors	Assay ID	Concentration
miR-139-5p	PM11749	10 nM	Applied Biosystems, Waltham, MA, USA
miR-139-3p	PM25489	10 nM	Applied Biosystems, Waltham, MA, USA
negative control miRNA #1	AM17010	10 nM	Applied Biosystems, Waltham, MA, USA
Stealth RNAi siRNA	Assay ID	Concentration
KRT80	HSS175355 HSS175357	10 nM	Invitrogen, Waltham, MA, USA
antibody	catalog number	dilution
Anti-KRT80	16835-1-AP	WB 1:1000	Proteintech Group, Inc, Rosemont, IL, USA
		IHC 1:200
Anti-AKT	#9272	WB 1:1000	Cell Signaling Technology, Inc, Danvers, MA, USA
Anti-Phospsho-AKT	#4060	WB 1:1000	Cell Signaling Technology, Inc, Danvers, MA, USA
Anti-GAPDH	SAF6698	WB 1:2000	Wako, Osaka, Japan
transfection reagent	catalog number
Opti-MEM	31985062		Gibco, Waltham, MA, USA
Lipofectamine™ RNAiMAX Transfection Reagent	13778150		Invitrogen, Waltham, MA, USA
Lipofectamine™ 2000 Transfection Reagent	11668019		Invitrogen, Waltham, MA, USA

## Sheet: Table S3
Table S3. The sequences of primers used for SYBR green assays.
Gene Symbol	Primer sequences
KRT80	F: 5'-TCAATGTGCGCATCCAGAAG-3'
	R: 5'-TGGTCTTGGCATCCTGGAAG- 3'
HK2	F: 5'-ACCAACTTCCGTGTGCTTTG-3'
	R: 5'-TGAAGTTAGCCAGGCATTCG- 3'
GUSB	F: 5'-TGGGTCTGGATCAAAAACGC-3'
	R: 5'-AGGAACGCTGCACTTTTTGG- 3'

## Sheet: Table S4
Table S4. Clinical characteristics of the colorectal cancer patients who provided specimens for immunohistochemical staining of KRT80.
No.	Age (years)	Sex	Location	Differentiation	T	N	M	Stage	ly	v	Recurrence
1	75	Female	Colon(S)	moderate	4a	2a	1	Ⅳ	1	2	+
2	82	Male	Colon(S)	moderate	4a	2a	0	IIIC	1	1	+
